# Supplementary material for: Growth of nonexudative macular neovascularization in age-related macular degeneration: an indicator of biological lesion activity
Source: Eye (Lond). 2022 Nov 25;37(10):2048–54. doi: 10.1038/s41433-022-02282-1 (PMC10333345; doi:10.1038/s41433-022-02282-1)
Supplement: Supplementary file 1 — Supplementary Table 1 [file 41433_2022_2282_MOESM1_ESM.xlsx]

## Sheet: Sheet1
	Supplementary Table 1. Quantitative Measurements of MNV Lesion Areas in the Study Eyes with Development of Exudation.
	Patient No./Sex/Age	Eye	MNV Lesion	Subclinical Stage					Exudative Stage
				Lesion Area (mm2)			Growth Rate within 12 Months (%)	Duration to Exudation (months)	Lesion Area (mm2)		Maximum Growth Capacity (%)	Duration between Measurements (months)
				Baseline	Month 12	Exudation			Minimun	Maximum
	1/F/71	OD	unstable	0.487	1.523	1.523	2.127	12.8	0.879	1.326	0.5085	12.9
	2/M/72	OD	unstable	2.544	\	4.007	0.575	11	1.961	4.298	1.1917	9.1
	3/M/73	OD	unstable	0.927	1.494	2.006	0.612	20.8	1.505	2.314	0.5375	2.1
	4/M/70	OS	stable	1.286	1.292	1.312	0.0047	23.8	1.296	1.386	0.0694	15.1
